# Supplementary material for: Ghrelin and Leptin Concentrations in Patients after SARS-CoV2 Infection
Source: J Clin Med. 2023 May 18;12(10):3551. doi: 10.3390/jcm12103551 (PMC10218943; doi:10.3390/jcm12103551)
Supplement: Supplementary file 1 [file jcm-12-03551-s001.zip]

Archive with 1 entries (1 files):
- jcm-2186316-supplementary.pdf
